# Supplementary material for: Improved Thermal Anisotropy of Multi-Layer Tungsten Telluride on Silicon Substrate
Source: Nanomaterials (Basel). 2023 Jun 7;13(12):1817. doi: 10.3390/nano13121817 (PMC10302967; doi:10.3390/nano13121817)
Supplement: Supplementary file 1 [file nanomaterials-13-01817-s001.zip]

Archive with 1 entries (1 files):
- nanomaterials-2430859-supplementary.pdf
